# Supplementary material for: Cadmium and Lead Tolerance of Filamentous Fungi Isolated from Contaminated Mining Soils
Source: Biology (Basel). 2025 Jun 12;14(6):688. doi: 10.3390/biology14060688 (PMC12189132; doi:10.3390/biology14060688)
Supplement: Supplementary file 1 [file biology-14-00688-s001.zip]

Archive with 1 entries (1 files):
- biology-3661344-supplementary.pdf
